# Supplementary material for: Constraint-Induced Movement Therapy in the Rehabilitation of Adults After Stroke: An Umbrella Review
Source: J Clin Med. 2026 Mar 23;15(6):2451. doi: 10.3390/jcm15062451 (PMC13028200; doi:10.3390/jcm15062451)
Supplement: Supplementary file 1 [file jcm-15-02451-s001.zip]

Archive with 2 entries (2 files):
- jcm-4187910--checklist.pdf
- jcm-4187910-supplementary.pdf
